# Supplementary material for: Bis[dieth­yl(hy­droxy)ammonium] benzene-1,4-dicarboxyl­ate
Source: Acta Crystallogr Sect E Struct Rep Online. 2010 Jul 21;66(Pt 8):o2074. doi: 10.1107/S1600536810027868 (PMC3007286; doi:10.1107/S1600536810027868)
Supplement: Supplementary file 2 [file e-66-o2074-Isup2.hkl]

#
# h,k,l, Fc-squared, Fo-squared, sigma(Fo-squared) and status flag
#
data_I
_shelx_title ' wfm in P2(1)/c'
_shelx_refln_list_code          4
_shelx_F_calc_maximum       99.61
_exptl_crystal_F_000       418.00
_reflns_d_resolution_high  0.8405
 
loop_
 _symmetry_equiv_pos_as_xyz
 'x, y, z'
 '-x, y+1/2, -z+1/2'
 '-x, -y, -z'
 'x, -y-1/2, z-1/2'
 
_cell_length_a     6.5068
_cell_length_b    11.4780
_cell_length_c    12.6486
_cell_angle_alpha  90.000
_cell_angle_beta   97.380
_cell_angle_gamma  90.000
 
_shelx_F_squared_multiplier     1.000
 
loop_
 _refln_index_h
 _refln_index_k
 _refln_index_l
 _refln_F_squared_calc
 _refln_F_squared_meas
 _refln_F_squared_sigma
 _refln_observed_status
   1   0   0      459.08      586.07     13.77 o
   2   0   0     1994.16     1847.62     42.18 o
   3   0   0     1492.13     1717.09     28.40 o
   4   0   0       12.81       22.75      2.30 o
   5   0   0       65.61       74.06      2.92 o
   6   0   0       49.85       40.39      4.09 o
   7   0   0        1.71        2.12      1.49 o
   1   1   0       29.10       64.05      1.25 o
   2   1   0      699.83      740.89     10.32 o
   3   1   0       31.45       26.03      1.06 o
   4   1   0      843.55      828.82     12.28 o
   5   1   0       24.23       30.37      1.31 o
   6   1   0       78.74       78.88      2.72 o
   7   1   0       17.35       21.40      3.58 o
   0   2   0       19.41       26.62      1.24 o
   1   2   0      922.98      920.62     10.67 o
   2   2   0       40.29       30.32      1.69 o
   3   2   0       18.80       13.65      0.90 o
   4   2   0        1.48        1.87      0.51 o
   5   2   0        5.88       10.49      1.12 o
   6   2   0        0.23        0.25      0.60 o
   7   2   0       20.23       18.34      2.29 o
   1   3   0      225.07      225.97      3.08 o
   2   3   0       43.20       27.92      0.84 o
   3   3   0      111.46       96.22      1.90 o
   4   3   0       16.83       19.02      1.26 o
   5   3   0       41.86       42.16      1.82 o
   6   3   0       26.68       30.20      1.65 o
   7   3   0        0.43        3.10      1.49 o
   0   4   0       20.25       21.24      1.54 o
   1   4   0        1.11        9.47      1.27 o
   2   4   0      231.55      281.10      3.90 o
   3   4   0      227.34      258.14      3.89 o
   4   4   0       50.13       57.09      1.75 o
   5   4   0       60.53       50.73      1.86 o
   6   4   0       31.79       36.26      2.10 o
   7   4   0        0.00        0.93      1.50 o
   1   5   0      583.62      612.54      8.90 o
   2   5   0       36.39       31.53      1.78 o
   3   5   0       38.78       53.80      2.53 o
   4   5   0      272.55      260.52      9.60 o
   5   5   0       28.52       25.65      1.43 o
   6   5   0        3.60        9.04      1.34 o
   7   5   0        8.21        8.12      2.61 o
   0   6   0      596.01      683.13     12.30 o
   1   6   0       82.96      116.27      2.60 o
   2   6   0       38.85       40.25      1.50 o
   3   6   0        4.47        4.30      0.80 o
   4   6   0       64.03       58.52      2.22 o
   5   6   0       53.09       59.68      3.03 o
   6   6   0        0.76        1.35      0.86 o
   1   7   0      107.79      126.68      2.56 o
   2   7   0      225.33      174.52     19.06 o
   3   7   0       29.37       22.06      1.87 o
   4   7   0        8.46       10.30      1.27 o
   5   7   0       36.24       28.44      2.10 o
   6   7   0        3.68        3.66      1.48 o
   0   8   0      232.37      206.42      5.24 o
   1   8   0       38.29       38.16      1.48 o
   2   8   0       46.78       42.49      1.87 o
   3   8   0       51.17       46.92      3.43 o
   4   8   0       93.25       94.24      3.15 o
   5   8   0       13.97       14.48      1.77 o
   6   8   0       61.81       62.26      2.90 o
   1   9   0       82.34       83.47      2.23 o
   2   9   0      145.88      140.66      3.78 o
   3   9   0       14.56       17.68      1.63 o
   4   9   0       10.17       10.35      1.78 o
   5   9   0        3.63        2.94      1.76 o
   0  10   0        6.26        5.41      1.19 o
   1  10   0       12.85       17.74      1.60 o
   2  10   0        3.12        5.40      1.05 o
   3  10   0        8.40        8.94      1.33 o
   4  10   0        0.77        1.77      1.07 o
   5  10   0        1.15        4.57      1.56 o
   1  11   0       71.65       78.06      2.91 o
   2  11   0       18.00       16.06      1.68 o
   3  11   0       23.08       29.07      2.74 o
   4  11   0        0.09        2.92      1.23 o
   0  12   0        0.11        1.27      1.54 o
   1  12   0       22.56       22.05      3.17 o
   2  12   0        1.43        0.99      0.98 o
   3  12   0        1.06        1.19      2.00 o
   1  13   0        1.48        3.56      1.35 o
   2  13   0        0.36        2.94      1.72 o
  -7   1   1       29.56       42.12      3.21 o
  -6   1   1        0.03        1.77      0.66 o
  -5   1   1       46.91       45.64      1.38 o
  -4   1   1        1.63        6.78      0.54 o
  -3   1   1      629.31      701.30      8.61 o
  -2   1   1      147.22      149.23      1.95 o
  -1   1   1     5114.52     5004.29     51.11 o
   0   1   1      136.62      201.29      2.24 o
   1   1   1       25.92       23.90      0.57 o
   2   1   1       17.24       23.26      0.86 o
   3   1   1       21.94       16.93      0.94 o
   4   1   1       43.96       45.54      1.66 o
   5   1   1        0.21        0.40      0.47 o
   6   1   1        9.59       21.71      1.44 o
   7   1   1        3.01        5.99      1.49 o
  -7   2   1       22.69       41.20      2.58 o
  -6   2   1       21.30       22.75      2.19 o
  -5   2   1       45.95       50.42      1.63 o
  -4   2   1       18.09       24.96      1.02 o
  -3   2   1        2.87        3.95      0.34 o
  -2   2   1      751.26      669.29      8.18 o
  -1   2   1      107.41      171.04      2.54 o
   0   2   1     1724.28     1941.14     30.68 o
   1   2   1     3244.86     3695.69     35.55 o
   2   2   1       94.50      109.80      1.90 o
   3   2   1       27.96       38.28      1.35 o
   4   2   1       24.29       24.52      1.27 o
   5   2   1       14.27       21.31      1.49 o
   6   2   1       29.32       30.21      1.92 o
   7   2   1        8.34        6.69      1.58 o
  -7   3   1       13.54       15.64      2.69 o
  -6   3   1       70.65       56.43      2.33 o
  -5   3   1        1.16        3.56      0.65 o
  -4   3   1       27.50       22.22      1.26 o
  -3   3   1       24.58       34.16      0.93 o
  -2   3   1      152.83      149.22      2.48 o
  -1   3   1       25.78        7.79      0.78 o
   0   3   1      320.71      338.66      7.96 o
   1   3   1     1758.79     1846.91     24.17 o
   2   3   1     1145.38     1381.45     13.86 o
   3   3   1       51.71       66.30      1.91 o
   4   3   1      139.61      147.28      3.38 o
   5   3   1      133.40      125.27      5.75 o
   6   3   1       43.37       52.65      2.41 o
   7   3   1       42.81       46.44      4.81 o
  -7   4   1        2.64        6.46      1.98 o
  -6   4   1        1.83        0.57      0.79 o
  -5   4   1      225.13      208.89      3.36 o
  -4   4   1      190.71      169.31      3.05 o
  -3   4   1      215.18      206.28      3.48 o
  -2   4   1      957.51      955.21     11.67 o
  -1   4   1     1607.94     1706.60     19.73 o
   0   4   1        2.96        5.03      0.53 o
   1   4   1     1027.88     1185.70     16.03 o
   2   4   1        9.81       19.50      0.89 o
   3   4   1      348.74      383.86      4.60 o
   4   4   1       20.97       22.80      1.40 o
   5   4   1      125.87       99.40      2.48 o
   6   4   1       41.46       38.81      1.86 o
   7   4   1       14.55       20.96      3.68 o
  -7   5   1        0.51        2.85      1.29 o
  -6   5   1       36.25       37.60      2.31 o
  -5   5   1      277.73      274.61      5.82 o
  -4   5   1      147.87      145.00      3.05 o
  -3   5   1       68.11       57.62      1.66 o
  -2   5   1      194.81      203.52      3.37 o
  -1   5   1     1648.35     1882.19     25.18 o
   0   5   1      442.15      450.66      6.92 o
   1   5   1      730.56      810.78     13.92 o
   2   5   1        0.59        2.10      0.41 o
   3   5   1       16.14       14.24      1.73 o
   4   5   1      144.07      142.44      2.89 o
   5   5   1        3.92        5.31      0.85 o
   6   5   1        0.04        2.31      1.69 o
   7   5   1        1.14        1.98      1.95 o
  -6   6   1        0.46        1.47      0.95 o
  -5   6   1      137.81      121.18      3.67 o
  -4   6   1        6.74       14.28      1.16 o
  -3   6   1      306.85      310.70      9.56 o
  -2   6   1       44.38       54.71      1.74 o
  -1   6   1       14.88       21.52      1.17 o
   0   6   1       10.60       17.13      1.11 o
   1   6   1        9.30       15.25      0.94 o
   2   6   1      178.68      167.54      3.33 o
   3   6   1        0.78        1.04      0.56 o
   4   6   1        0.75        2.31      0.76 o
   5   6   1      110.73      111.01      3.38 o
   6   6   1       10.08        9.06      2.50 o
  -6   7   1       49.57       47.33      2.54 o
  -5   7   1       41.09       44.25      2.45 o
  -4   7   1        0.97        0.39      0.68 o
  -3   7   1        5.53        2.13      0.63 o
  -2   7   1      293.13      285.42      9.06 o
  -1   7   1       90.61       76.56      1.87 o
   0   7   1        7.73       10.80      1.16 o
   1   7   1       18.59       22.03      1.20 o
   2   7   1       86.78       64.57      2.26 o
   3   7   1      248.26      260.42      9.66 o
   4   7   1       46.81       49.78      2.20 o
   5   7   1       53.48       50.75      2.63 o
   6   7   1       19.82       20.69      2.52 o
  -6   8   1        7.12        8.03      1.41 o
  -5   8   1        3.82        3.15      1.03 o
  -4   8   1        1.05        1.34      0.88 o
  -3   8   1        7.36       10.54      1.25 o
  -2   8   1        2.74        3.90      0.84 o
  -1   8   1        2.84        2.10      0.50 o
   0   8   1        0.54        1.65      0.58 o
   1   8   1        6.69       14.43      1.15 o
   2   8   1       11.65       14.96      1.68 o
   3   8   1       34.15       33.51      3.42 o
   4   8   1       13.30       14.93      2.74 o
   5   8   1        3.73        4.77      1.44 o
   6   8   1       74.48       70.43      4.78 o
  -5   9   1        0.23        3.08      1.09 o
  -4   9   1       16.23       15.58      2.07 o
  -3   9   1       37.13       35.42      2.01 o
  -2   9   1      122.48      111.70      3.29 o
  -1   9   1       48.08       38.63      2.02 o
   0   9   1       35.80       33.86      1.40 o
   1   9   1       30.07       34.68      1.62 o
   2   9   1       58.08       51.39      2.66 o
   3   9   1      108.75       95.28      5.51 o
   4   9   1        0.58        0.90      1.10 o
   5   9   1        0.01        2.71      1.27 o
  -5  10   1        4.14        6.52      2.12 o
  -4  10   1        6.01        9.23      1.81 o
  -3  10   1       11.39       11.38      1.79 o
  -2  10   1       12.99       10.40      1.35 o
  -1  10   1        1.45        1.19      0.73 o
   0  10   1       31.32       32.43      1.62 o
   1  10   1        4.67        7.22      1.13 o
   2  10   1        0.00        0.75      0.70 o
   3  10   1        3.60        4.68      1.07 o
   4  10   1       29.97       33.54      2.92 o
   5  10   1        2.62        6.15      2.97 o
  -4  11   1       18.28       15.02      2.23 o
  -3  11   1       36.80       40.44      4.26 o
  -2  11   1        1.45        3.39      0.99 o
  -1  11   1        7.85        8.30      1.31 o
   0  11   1      233.92      220.89      4.44 o
   1  11   1        6.43        9.83      1.36 o
   2  11   1       21.99       16.65      1.71 o
   3  11   1       15.15       15.41      1.72 o
   4  11   1        0.34        2.64      1.47 o
  -3  12   1        9.82       12.68      2.11 o
  -2  12   1       10.78       13.73      2.05 o
  -1  12   1       97.23       81.39      3.08 o
   0  12   1       57.48       63.95      2.68 o
   1  12   1       11.64       13.71      1.59 o
   2  12   1        6.91        5.58      1.18 o
   3  12   1        0.01        2.36      0.92 o
  -2  13   1        1.35        4.72      1.37 o
  -1  13   1        0.00        3.18      1.70 o
   0  13   1        1.55        6.17      1.41 o
   1  13   1       25.12       26.39      3.19 o
   2  13   1        3.84        8.20      1.56 o
  -7   0   2       19.94       31.78      4.05 o
  -6   0   2      213.58      170.27      5.17 o
  -5   0   2       16.44       13.23      1.40 o
  -4   0   2      595.94      620.73      9.94 o
  -3   0   2      147.32      129.59      2.58 o
  -2   0   2      422.93      506.89      8.59 o
  -1   0   2     2520.94     2929.61    114.86 o
   0   0   2      563.14      605.14      8.15 o
   1   0   2      710.91      651.16     10.93 o
   2   0   2      167.78      167.57      2.90 o
   3   0   2      423.02      489.02      9.18 o
   4   0   2      305.60      302.08      6.64 o
   5   0   2       70.01       69.02      2.80 o
   6   0   2       36.33       28.16      3.37 o
   7   0   2        3.38        3.47      1.91 o
  -7   1   2       18.60       26.16      2.70 o
  -6   1   2        0.07        2.50      0.84 o
  -5   1   2        5.30        5.85      0.64 o
  -4   1   2       16.22       24.27      0.81 o
  -3   1   2      430.35      563.38      6.32 o
  -2   1   2      239.62      272.81      3.20 o
  -1   1   2     2871.17     2877.32     36.69 o
   0   1   2     5761.64     5685.26     65.16 o
   1   1   2     1251.66     1341.44     13.65 o
   2   1   2      112.94      101.01      2.30 o
   3   1   2      236.71      246.54      4.40 o
   4   1   2       70.02       64.86      1.73 o
   5   1   2       37.87       29.21      2.04 o
   6   1   2       41.32       31.32      2.52 o
   7   1   2        0.30        1.26      1.11 o
  -7   2   2       48.07       49.33      3.10 o
  -6   2   2        0.35        0.62      0.71 o
  -5   2   2        0.16        1.31      0.44 o
  -4   2   2       18.49       17.40      1.04 o
  -3   2   2      253.29      260.09      3.28 o
  -2   2   2     2149.37     2416.23     21.43 o
  -1   2   2     2444.45     2608.86     26.15 o
   0   2   2      663.65      644.67      7.61 o
   1   2   2     9921.43    10236.81    110.73 o
   2   2   2       36.73       30.84      0.88 o
   3   2   2      134.37      144.29      2.51 o
   4   2   2      181.00      182.81      3.89 o
   5   2   2       11.32       13.09      1.31 o
   6   2   2       15.13       17.94      2.08 o
   7   2   2        5.73       10.05      1.83 o
  -7   3   2        0.03        1.82      1.21 o
  -6   3   2       70.17       60.33      2.46 o
  -5   3   2       14.04       14.72      1.71 o
  -4   3   2       29.23       35.58      1.52 o
  -3   3   2      828.03      812.50      8.73 o
  -2   3   2        4.74        5.18      0.46 o
  -1   3   2      121.47      113.96      1.92 o
   0   3   2      555.75      555.45      7.89 o
   1   3   2      893.04      876.42     12.05 o
   2   3   2     1020.32      970.01     10.07 o
   3   3   2      160.11      170.18      3.23 o
   4   3   2       12.95       18.84      1.30 o
   5   3   2      316.18      291.98      5.82 o
   6   3   2       23.90       15.88      2.00 o
   7   3   2       12.85       18.49      2.36 o
  -7   4   2        1.36        4.99      1.49 o
  -6   4   2       10.89        8.96      1.42 o
  -5   4   2       24.07       28.39      2.47 o
  -4   4   2       31.85       29.22      0.97 o
  -3   4   2       29.08       30.44      1.10 o
  -2   4   2      475.41      414.47      6.71 o
  -1   4   2      143.18      109.23      2.00 o
   0   4   2      194.09      194.87      6.65 o
   1   4   2     1412.68     1657.29     22.08 o
   2   4   2        8.86       11.78      0.76 o
   3   4   2       45.56       41.14      1.06 o
   4   4   2       32.68       28.67      1.28 o
   5   4   2       83.65       91.59      2.44 o
   6   4   2        3.94       10.41      1.41 o
   7   4   2        4.48        5.19      2.28 o
  -7   5   2        0.00        2.35      1.30 o
  -6   5   2       12.20       19.67      1.80 o
  -5   5   2       11.08       14.44      1.51 o
  -4   5   2       14.94       20.53      1.54 o
  -3   5   2       44.13       33.70      1.42 o
  -2   5   2        3.19        5.15      0.70 o
  -1   5   2      394.08      362.87      5.87 o
   0   5   2        2.71        1.52      0.41 o
   1   5   2       76.62       74.19      1.93 o
   2   5   2       48.96       84.99      2.12 o
   3   5   2       99.91      116.80      2.97 o
   4   5   2       56.62       61.41      1.84 o
   5   5   2       54.02       57.74      1.95 o
   6   5   2        3.51        7.07      1.19 o
  -6   6   2       13.11       20.17      2.17 o
  -5   6   2      224.75      208.01      5.02 o
  -4   6   2      110.26      102.87      3.12 o
  -3   6   2       64.60       72.22      2.41 o
  -2   6   2        8.11        1.94      0.48 o
  -1   6   2      427.92      402.24      6.60 o
   0   6   2        1.24        0.60      0.38 o
   1   6   2      215.36      199.73      4.64 o
   2   6   2        0.41        0.63      0.39 o
   3   6   2        0.06       -0.01      0.60 o
   4   6   2        1.26        1.02      0.67 o
   5   6   2        2.57        6.46      1.20 o
   6   6   2        8.97       10.44      1.87 o
  -6   7   2       44.18       41.33      2.60 o
  -5   7   2       56.54       53.64      2.47 o
  -4   7   2      141.91      124.71      3.78 o
  -3   7   2       61.35       72.69      2.12 o
  -2   7   2        9.78        8.92      1.01 o
  -1   7   2      330.61      339.29      5.99 o
   0   7   2        1.51        1.46      0.52 o
   1   7   2      114.46      106.40      3.39 o
   2   7   2       13.82        6.12      0.78 o
   3   7   2        1.84        3.43      1.04 o
   4   7   2       16.29       16.19      1.92 o
   5   7   2       21.22       27.79      2.24 o
   6   7   2        2.63        1.20      1.77 o
  -6   8   2       25.42       29.54      5.06 o
  -5   8   2        1.61        4.31      1.22 o
  -4   8   2       36.71       39.60      4.95 o
  -3   8   2      192.64      179.47     10.96 o
  -2   8   2      204.10      191.13      4.31 o
  -1   8   2        2.77        5.83      0.89 o
   0   8   2       45.39       45.00      1.79 o
   1   8   2       20.32       18.66      1.30 o
   2   8   2      132.07      130.74      6.13 o
   3   8   2        0.47        2.50      0.95 o
   4   8   2       22.98       22.95      2.26 o
   5   8   2       27.68       27.88      2.62 o
   6   8   2        8.67        6.85      2.45 o
  -5   9   2        8.09       10.65      2.09 o
  -4   9   2       30.49       34.27      2.85 o
  -3   9   2       12.86       11.89      1.81 o
  -2   9   2        5.57       10.34      1.27 o
  -1   9   2        5.36        7.92      0.89 o
   0   9   2      188.77      192.56      4.54 o
   1   9   2        5.20       10.04      1.14 o
   2   9   2        4.85        5.22      1.28 o
   3   9   2        2.90        3.27      1.11 o
   4   9   2        3.29        4.19      1.16 o
   5   9   2        6.05        7.57      2.35 o
  -5  10   2        0.97        0.86      1.46 o
  -4  10   2        4.27        4.50      1.47 o
  -3  10   2       35.52       36.36      2.91 o
  -2  10   2        0.88        1.87      0.78 o
  -1  10   2       22.53       16.19      1.50 o
   0  10   2      222.33      238.06      5.69 o
   1  10   2       35.66       24.25      3.05 o
   2  10   2       13.41       18.94      2.14 o
   3  10   2        2.86        3.07      1.16 o
   4  10   2        1.53        4.84      1.31 o
  -4  11   2        5.57        4.08      1.48 o
  -3  11   2        2.01        2.14      1.08 o
  -2  11   2       11.01       10.85      1.79 o
  -1  11   2       33.17       29.04      2.05 o
   0  11   2        5.06        5.95      0.99 o
   1  11   2       11.40       11.58      2.62 o
   2  11   2        7.54        8.35      1.63 o
   3  11   2       11.01       13.75      2.03 o
   4  11   2       10.85       12.35      1.87 o
  -3  12   2        1.87        4.37      1.33 o
  -2  12   2        1.37        3.73      1.71 o
  -1  12   2       13.11       15.61      1.72 o
   0  12   2        1.16        2.61      1.05 o
   1  12   2        5.63        6.70      1.18 o
   2  12   2       12.86       18.70      1.85 o
   3  12   2        1.04        4.19      1.04 o
  -2  13   2        1.92        3.66      1.71 o
  -1  13   2        0.87        2.78      1.35 o
   0  13   2       19.53       25.96      2.66 o
   1  13   2       27.60       33.75      2.80 o
  -7   1   3       11.01       16.10      2.18 o
  -6   1   3       48.46       43.63      2.69 o
  -5   1   3       65.76       58.49      1.80 o
  -4   1   3      218.78      219.46      3.11 o
  -3   1   3      373.77      429.06      5.00 o
  -2   1   3       81.19      102.64      1.50 o
  -1   1   3       13.95       16.91      0.58 o
   0   1   3     7513.09     7190.45     70.29 o
   1   1   3      370.26      317.82      4.24 o
   2   1   3      106.57       91.34      1.53 o
   3   1   3      128.45      137.08      2.47 o
   4   1   3        1.89        1.39      0.40 o
   5   1   3        3.85        2.42      0.93 o
   6   1   3       36.95       43.79      2.69 o
   7   1   3        3.75        3.94      1.36 o
  -7   2   3        1.37        5.04      1.63 o
  -6   2   3        0.14        0.37      0.72 o
  -5   2   3       68.44       55.73      2.03 o
  -4   2   3      201.77      192.71      4.54 o
  -3   2   3      109.42      130.22      2.31 o
  -2   2   3       71.37       35.77      0.82 o
  -1   2   3      257.01      346.54      3.95 o
   0   2   3     2664.87     2911.26     29.08 o
   1   2   3      580.71      566.17      6.10 o
   2   2   3      629.84      697.91      8.61 o
   3   2   3       63.00       46.33      1.44 o
   4   2   3      100.71      103.78      5.44 o
   5   2   3        3.62        2.04      1.00 o
   6   2   3      123.96      105.00      4.27 o
   7   2   3        4.31        2.60      1.33 o
  -7   3   3        3.04        9.09      2.91 o
  -6   3   3       16.41       15.86      1.55 o
  -5   3   3       30.52       20.76      2.65 o
  -4   3   3      157.62      141.47      8.76 o
  -3   3   3      454.79      456.27      5.32 o
  -2   3   3       91.60       87.47      2.10 o
  -1   3   3      109.05       72.49      1.26 o
   0   3   3        5.17       13.54      0.59 o
   1   3   3      134.26      129.56      2.99 o
   2   3   3      361.15      373.96      5.02 o
   3   3   3        0.24        0.80      0.32 o
   4   3   3        3.32        6.06      1.13 o
   5   3   3       37.46       39.46      2.67 o
   6   3   3        4.91        6.94      1.56 o
   7   3   3        0.56        2.37      1.28 o
  -7   4   3       12.15       20.03      3.55 o
  -6   4   3       80.35       90.11      5.23 o
  -5   4   3        6.63        9.43      1.22 o
  -4   4   3      125.99      129.75      3.29 o
  -3   4   3      178.29      183.11      3.12 o
  -2   4   3      325.29      350.29      4.92 o
  -1   4   3      275.21      319.11      4.49 o
   0   4   3      277.95      242.71     12.01 o
   1   4   3     1143.64     1281.63     18.06 o
   2   4   3      130.86      138.66      2.94 o
   3   4   3        4.83        7.23      0.58 o
   4   4   3      344.61      325.92      6.14 o
   5   4   3       17.84       21.67      1.71 o
   6   4   3       14.94       19.42      3.83 o
  -7   5   3        2.30        5.51      1.56 o
  -6   5   3        0.74        1.43      0.87 o
  -5   5   3      337.92      292.02      6.07 o
  -4   5   3      122.72      103.96      3.01 o
  -3   5   3        4.13        3.44      0.54 o
  -2   5   3      673.46      719.86      9.22 o
  -1   5   3        0.59        2.70      0.44 o
   0   5   3       28.37       24.81      1.10 o
   1   5   3      112.27       95.73      2.32 o
   2   5   3       42.90       44.80      2.59 o
   3   5   3      184.96      176.23      4.99 o
   4   5   3        7.32        6.80      0.97 o
   5   5   3       32.07       30.25      1.97 o
   6   5   3       14.99       20.18      1.90 o
  -6   6   3       46.54       41.54      2.37 o
  -5   6   3        3.15        4.66      1.07 o
  -4   6   3      185.51      191.57      5.35 o
  -3   6   3       42.52       40.35      1.80 o
  -2   6   3      314.71      273.17      4.38 o
  -1   6   3      982.13      905.09     18.66 o
   0   6   3        1.36        0.73      0.38 o
   1   6   3       79.27       86.55      2.76 o
   2   6   3        0.34        0.93      0.67 o
   3   6   3       69.58       60.93      2.79 o
   4   6   3       42.37       34.65      2.27 o
   5   6   3        3.33        5.38      1.32 o
   6   6   3        0.30        1.88      0.98 o
  -6   7   3       28.26       30.42      3.99 o
  -5   7   3       10.91       16.72      1.74 o
  -4   7   3        2.95        5.87      1.13 o
  -3   7   3      328.71      292.85      5.96 o
  -2   7   3       14.48       16.12      1.22 o
  -1   7   3      183.51      162.90      3.64 o
   0   7   3      188.07      172.44      3.72 o
   1   7   3      117.77      117.84      2.95 o
   2   7   3      130.63      147.93      3.44 o
   3   7   3        2.77        2.43      0.94 o
   4   7   3       32.83       35.17      2.52 o
   5   7   3       67.81       70.06      7.34 o
   6   7   3        0.66        2.01      1.31 o
  -6   8   3        0.72        3.83      1.81 o
  -5   8   3        0.71        2.57      1.44 o
  -4   8   3        3.01        2.67      0.99 o
  -3   8   3        5.07        1.99      0.85 o
  -2   8   3       38.59       34.89      1.69 o
  -1   8   3       11.21        9.35      1.07 o
   0   8   3        7.83        5.15      0.82 o
   1   8   3       15.23       21.87      1.45 o
   2   8   3       48.22       49.79      4.90 o
   3   8   3       33.28       35.55      2.58 o
   4   8   3       10.87        9.03      1.64 o
   5   8   3       25.92       35.51      4.91 o
  -5   9   3        3.38        6.18      1.57 o
  -4   9   3        3.33        5.13      1.24 o
  -3   9   3        1.53        2.73      1.12 o
  -2   9   3       66.08       57.20      4.98 o
  -1   9   3        0.22        0.38      0.58 o
   0   9   3       24.24       22.95      1.60 o
   1   9   3       71.77       61.33      2.79 o
   2   9   3       15.74       14.07      3.38 o
   3   9   3       14.52        6.76      2.15 o
   4   9   3       38.83       43.21      3.90 o
   5   9   3        4.51        6.01      1.45 o
  -5  10   3        0.00        1.66      1.19 o
  -4  10   3        4.49        5.49      1.48 o
  -3  10   3       75.18       67.22      6.37 o
  -2  10   3       65.94       64.33      3.31 o
  -1  10   3        7.74       10.12      1.28 o
   0  10   3      116.14      102.72      3.16 o
   1  10   3        3.47        3.79      1.34 o
   2  10   3       32.17       27.70      2.44 o
   3  10   3        0.58        2.38      1.85 o
   4  10   3        0.17        2.53      1.14 o
  -4  11   3        4.95        6.99      1.73 o
  -3  11   3        0.43        0.91      1.10 o
  -2  11   3        0.08        0.96      1.16 o
  -1  11   3       36.13       41.41      2.18 o
   0  11   3        6.75        6.17      1.11 o
   1  11   3        0.03        1.82      1.16 o
   2  11   3        3.38        6.15      1.40 o
   3  11   3        0.90        2.99      1.21 o
   4  11   3        5.67       11.67      3.02 o
  -3  12   3        0.63        0.64      1.18 o
  -2  12   3        5.10        6.69      1.56 o
  -1  12   3        0.00        0.79      0.99 o
   0  12   3       16.30       19.44      2.05 o
   1  12   3        0.17        2.45      1.29 o
   2  12   3        0.00        2.52      1.60 o
   3  12   3        3.36        5.98      1.30 o
  -1  13   3        7.92       11.48      1.96 o
   0  13   3        0.98        3.85      2.12 o
   1  13   3       40.43       44.29      2.57 o
  -7   0   4       28.68       32.17      4.08 o
  -6   0   4       46.49       59.40      4.53 o
  -5   0   4       96.03       70.75      4.53 o
  -4   0   4        3.88        5.76      0.67 o
  -3   0   4      167.77      136.62      2.70 o
  -2   0   4        0.03        5.89      0.48 o
  -1   0   4       24.15       46.19      1.16 o
   0   0   4     1942.77     2038.10     26.56 o
   1   0   4      556.54      516.98      9.32 o
   2   0   4      315.43      271.03     11.07 o
   3   0   4       33.17       28.07      1.26 o
   4   0   4       44.23       37.97      3.05 o
   5   0   4        1.18        0.50      1.16 o
   6   0   4       30.80       25.46      3.59 o
   7   0   4        5.21        6.23      2.36 o
  -7   1   4       37.90       34.14      4.39 o
  -6   1   4       34.54       29.48      2.62 o
  -5   1   4       20.78       10.44      0.93 o
  -4   1   4       20.84       27.01      0.87 o
  -3   1   4      269.00      327.91      4.01 o
  -2   1   4       99.04      100.70      1.84 o
  -1   1   4      420.01      416.56      4.68 o
   0   1   4     2839.13     3156.65     27.86 o
   1   1   4      323.85      359.83      4.87 o
   2   1   4      449.60      412.90      5.69 o
   3   1   4       31.85       24.42      1.05 o
   4   1   4      187.80      161.54      5.06 o
   5   1   4       33.24       27.29      2.26 o
   6   1   4       43.77       47.94      2.91 o
   7   1   4        0.77        1.20      1.11 o
  -7   2   4        5.57        6.56      1.63 o
  -6   2   4       56.39       63.36      3.39 o
  -5   2   4      104.39      108.39      2.97 o
  -4   2   4       79.53       66.59      3.41 o
  -3   2   4      232.64      284.31      3.58 o
  -2   2   4       22.05       17.37      0.70 o
  -1   2   4      301.24      267.38      3.25 o
   0   2   4      353.35      415.64      4.78 o
   1   2   4      680.19      685.63      7.37 o
   2   2   4      146.62      176.53      3.02 o
   3   2   4       22.60       25.64      0.96 o
   4   2   4      153.97      133.63      4.33 o
   5   2   4      202.41      194.06      5.83 o
   6   2   4        5.54        5.26      1.42 o
   7   2   4        0.27        2.23      1.29 o
  -7   3   4        3.41        3.44      1.53 o
  -6   3   4        4.11        9.23      1.66 o
  -5   3   4       14.37       15.99      1.40 o
  -4   3   4        0.09        0.59      0.49 o
  -3   3   4        2.24        2.66      0.30 o
  -2   3   4      667.04      756.99      9.35 o
  -1   3   4     1161.24     1204.98     12.62 o
   0   3   4      184.83      195.73      3.02 o
   1   3   4     3830.08     3876.83     51.29 o
   2   3   4       33.31       45.78      1.57 o
   3   3   4       19.22       15.82      0.78 o
   4   3   4       20.74       27.28      2.17 o
   5   3   4       76.21       53.56      2.89 o
   6   3   4        3.22        5.91      1.50 o
  -7   4   4        6.91       15.55      3.28 o
  -6   4   4       14.30       11.38      1.46 o
  -5   4   4      119.68      114.41      3.35 o
  -4   4   4        9.09        7.26      1.22 o
  -3   4   4       48.62       55.28      1.90 o
  -2   4   4      230.93      169.69      2.64 o
  -1   4   4      611.84      627.86      7.08 o
   0   4   4      130.22      145.32      2.94 o
   1   4   4       37.27       38.19      1.39 o
   2   4   4        0.11        0.87      0.34 o
   3   4   4       85.02       71.99      1.84 o
   4   4   4       14.08       17.55      1.45 o
   5   4   4       23.60       28.19      2.59 o
   6   4   4        2.74        5.48      1.54 o
  -7   5   4        0.10        7.58      2.15 o
  -6   5   4        0.27        0.83      0.86 o
  -5   5   4      102.87      110.99      3.37 o
  -4   5   4      180.37      160.94      5.90 o
  -3   5   4      429.00      394.77     20.83 o
  -2   5   4        3.87        1.82      0.41 o
  -1   5   4       73.53       77.09      1.78 o
   0   5   4       36.45       36.18      1.35 o
   1   5   4       34.57       57.75      1.81 o
   2   5   4       68.20       85.05      3.57 o
   3   5   4        8.49        5.85      0.80 o
   4   5   4        1.04        1.70      0.71 o
   5   5   4       13.03       16.48      2.51 o
   6   5   4        5.82        4.89      1.60 o
  -6   6   4        0.42        1.04      1.25 o
  -5   6   4      223.84      194.48      4.91 o
  -4   6   4       16.85       28.41      1.91 o
  -3   6   4       16.11       14.23      1.34 o
  -2   6   4      671.36      647.17      8.66 o
  -1   6   4      147.24      128.99      2.97 o
   0   6   4      270.30      285.13      5.19 o
   1   6   4       27.10       32.06      2.03 o
   2   6   4        5.76        9.44      1.00 o
   3   6   4       94.66       84.81      3.48 o
   4   6   4        7.70       10.31      1.61 o
   5   6   4       10.39        8.95      1.70 o
   6   6   4        2.57        6.09      1.23 o
  -6   7   4       20.77       21.41      2.07 o
  -5   7   4       10.83       13.00      2.13 o
  -4   7   4       22.65       27.28      1.99 o
  -3   7   4       16.08       16.71      1.55 o
  -2   7   4       23.70       23.52      2.23 o
  -1   7   4        1.76        3.23      0.88 o
   0   7   4       12.61       11.61      1.07 o
   1   7   4      225.14      219.89      5.38 o
   2   7   4        0.09        1.47      0.62 o
   3   7   4        8.72        8.97      1.51 o
   4   7   4       16.92       18.05      2.14 o
   5   7   4        6.22        7.60      1.46 o
   6   7   4        0.12        1.48      1.21 o
  -6   8   4        0.73        5.37      1.32 o
  -5   8   4        0.13        2.62      1.01 o
  -4   8   4       62.14       57.24      2.61 o
  -3   8   4        2.12        2.67      0.90 o
  -2   8   4       36.38       35.77      2.52 o
  -1   8   4        1.29        3.26      0.76 o
   0   8   4       28.15       29.15      1.60 o
   1   8   4        8.27       13.84      1.46 o
   2   8   4        3.80        3.24      1.02 o
   3   8   4       71.20       67.20      3.28 o
   4   8   4        1.17        3.16      1.12 o
   5   8   4        5.10        8.03      1.62 o
  -5   9   4        0.01        3.08      1.04 o
  -4   9   4        4.30        1.62      1.56 o
  -3   9   4       11.37       14.14      2.02 o
  -2   9   4       21.54       23.45      4.00 o
  -1   9   4        9.47        7.59      1.10 o
   0   9   4      268.78      232.27      5.03 o
   1   9   4        1.01        2.32      0.73 o
   2   9   4        4.43        6.68      1.40 o
   3   9   4        0.45        1.28      0.92 o
   4   9   4        0.02        2.10      1.04 o
   5   9   4        0.16        4.14      1.22 o
  -5  10   4       13.58       21.56      4.69 o
  -4  10   4       27.60       35.45      3.09 o
  -3  10   4       10.41       11.18      2.33 o
  -2  10   4        2.29        5.38      2.28 o
  -1  10   4       74.91       68.02      3.25 o
   0  10   4       21.50       26.21      4.03 o
   1  10   4       31.32       34.06      4.37 o
   2  10   4        5.91       12.05      1.87 o
   3  10   4       12.17       10.72      1.78 o
   4  10   4        0.39        3.21      1.30 o
  -4  11   4       13.87       15.58      3.48 o
  -3  11   4       15.41       14.54      2.18 o
  -2  11   4       14.24       14.57      2.11 o
  -1  11   4       33.92       35.90      6.89 o
   0  11   4        0.48        0.46      0.78 o
   1  11   4        3.66        1.31      0.98 o
   2  11   4        5.69       11.95      1.85 o
   3  11   4        3.52        6.49      1.45 o
  -3  12   4        9.97        8.65      3.84 o
  -2  12   4        0.07        2.83      1.25 o
  -1  12   4       18.39       16.93      2.19 o
   0  12   4       32.17       31.76      2.24 o
   1  12   4       33.10       39.87      2.83 o
   2  12   4       14.69       18.62      2.28 o
  -1  13   4       10.83       17.85      2.30 o
   0  13   4        7.06       16.31      3.08 o
  -7   1   5        8.38       11.48      1.86 o
  -6   1   5       54.89       48.70      3.13 o
  -5   1   5       82.57       90.14      2.84 o
  -4   1   5        2.81        5.83      0.58 o
  -3   1   5       41.31       38.21      1.10 o
  -2   1   5     1192.89     1202.47     14.17 o
  -1   1   5      254.74      247.55      2.70 o
   0   1   5       19.60       28.87      0.68 o
   1   1   5      407.38      388.99      5.36 o
   2   1   5      358.99      354.82      5.20 o
   3   1   5       52.57       48.32      1.53 o
   4   1   5       23.89       19.86      1.43 o
   5   1   5        1.03       -0.32      0.82 o
   6   1   5       79.76       58.21      3.30 o
  -7   2   5        0.23        3.99      1.26 o
  -6   2   5       73.26       43.12      2.83 o
  -5   2   5      107.96       85.60      6.50 o
  -4   2   5      283.27      304.40      5.88 o
  -3   2   5       86.96       83.36      1.83 o
  -2   2   5       34.43       27.45      0.95 o
  -1   2   5       32.35       25.61      0.70 o
   0   2   5     1228.28     1331.74     13.91 o
   1   2   5      267.90      234.84      3.17 o
   2   2   5      785.53      804.61     10.23 o
   3   2   5       76.64       63.16      2.72 o
   4   2   5       43.46       35.69      1.74 o
   5   2   5      110.58      105.15      4.21 o
   6   2   5        0.22        0.36      1.02 o
  -7   3   5        7.17        6.68      2.19 o
  -6   3   5        1.39        1.30      1.18 o
  -5   3   5        2.70       10.84      1.22 o
  -4   3   5      197.45      182.61      4.03 o
  -3   3   5       85.96       96.90      2.04 o
  -2   3   5      510.64      557.13      7.29 o
  -1   3   5      985.39     1033.67     11.04 o
   0   3   5      185.76      179.33      2.60 o
   1   3   5      271.88      275.21      4.21 o
   2   3   5       96.70       68.71      1.72 o
   3   3   5       50.03       46.25      1.83 o
   4   3   5       33.51       34.35      2.32 o
   5   3   5       38.89       36.76      2.82 o
   6   3   5       13.99       12.67      2.07 o
  -7   4   5        0.01        9.55      2.71 o
  -6   4   5        7.10       16.20      2.10 o
  -5   4   5       85.98       75.53      3.87 o
  -4   4   5       79.84       69.85      2.37 o
  -3   4   5       11.32       20.31      1.87 o
  -2   4   5       45.24       42.79      1.30 o
  -1   4   5       76.70       87.86      1.63 o
   0   4   5       85.94       82.04      1.82 o
   1   4   5      238.66      243.19      4.53 o
   2   4   5      117.43      113.05      2.71 o
   3   4   5       30.59       29.46      1.29 o
   4   4   5       11.32       15.24      1.46 o
   5   4   5       13.03       16.55      1.76 o
   6   4   5        3.10        3.26      1.33 o
  -7   5   5        6.11       13.43      2.97 o
  -6   5   5       29.51       28.69      2.67 o
  -5   5   5      157.74      146.08      3.98 o
  -4   5   5       28.08       26.97      1.77 o
  -3   5   5        1.88        5.56      0.88 o
  -2   5   5       32.61       40.86      2.44 o
  -1   5   5       82.14       72.08      2.23 o
   0   5   5       15.19       11.71      0.95 o
   1   5   5       14.45       12.43      1.06 o
   2   5   5      113.35      111.33      2.90 o
   3   5   5       35.25       38.15      1.68 o
   4   5   5       11.39       11.45      1.33 o
   5   5   5        6.76        8.88      1.85 o
   6   5   5        4.32        9.29      1.71 o
  -6   6   5       36.01       46.17      4.06 o
  -5   6   5       27.81       38.30      2.68 o
  -4   6   5       60.50       64.44      2.48 o
  -3   6   5        8.24       11.99      1.75 o
  -2   6   5       37.13       28.92      1.63 o
  -1   6   5       23.70       28.19      1.32 o
   0   6   5       24.28       27.98      1.31 o
   1   6   5      113.15      115.91      2.99 o
   2   6   5      201.54      184.71      5.65 o
   3   6   5       21.98       25.04      2.20 o
   4   6   5       22.37       19.12      2.13 o
   5   6   5       28.61       28.85      3.36 o
   6   6   5        1.52        2.81      2.10 o
  -6   7   5        1.18        6.44      1.26 o
  -5   7   5        1.61        2.33      0.94 o
  -4   7   5      189.15      143.71      4.16 o
  -3   7   5        9.74        9.62      1.26 o
  -2   7   5      124.24      119.70      3.31 o
  -1   7   5      196.25      194.23      4.16 o
   0   7   5        0.00        0.42      0.47 o
   1   7   5       36.59       27.38      1.50 o
   2   7   5        0.05        0.59      0.61 o
   3   7   5        7.17       10.87      1.66 o
   4   7   5       11.19       10.27      3.82 o
   5   7   5        3.37        5.54      1.32 o
  -6   8   5        0.13        4.50      1.20 o
  -5   8   5        1.39        6.04      1.22 o
  -4   8   5        3.50        4.07      1.08 o
  -3   8   5       59.81       71.75      2.73 o
  -2   8   5      109.20       79.14      3.38 o
  -1   8   5       24.48       23.52      2.08 o
   0   8   5      368.21      343.99      6.42 o
   1   8   5       62.09       61.37      2.26 o
   2   8   5        1.84        1.01      0.86 o
   3   8   5       17.76       10.46      1.76 o
   4   8   5        2.58        2.60      1.06 o
   5   8   5        1.27        5.11      1.40 o
  -5   9   5        3.65       12.55      1.63 o
  -4   9   5        6.60        6.78      1.31 o
  -3   9   5       29.12       23.15      2.46 o
  -2   9   5      151.48      111.96      4.29 o
  -1   9   5        1.63        2.91      1.13 o
   0   9   5       18.45       20.45      1.98 o
   1   9   5        0.00        1.89      0.75 o
   2   9   5       11.78       12.57      1.95 o
   3   9   5       22.74       30.10      2.71 o
   4   9   5        5.80        9.47      1.77 o
  -4  10   5       18.93       20.19      2.47 o
  -3  10   5        5.47        5.77      1.59 o
  -2  10   5        2.53        4.59      1.54 o
  -1  10   5       89.28       75.18      3.51 o
   0  10   5        0.08        0.54      0.69 o
   1  10   5       11.87       16.08      1.57 o
   2  10   5       20.41       22.90      2.41 o
   3  10   5        0.05        2.39      1.08 o
   4  10   5       28.37       27.32      2.83 o
  -4  11   5        2.39        0.47      1.23 o
  -3  11   5       10.70       12.88      2.14 o
  -2  11   5        3.01        2.64      1.38 o
  -1  11   5        0.91        1.86      1.16 o
   0  11   5        6.50        8.81      1.62 o
   1  11   5        0.99        3.36      1.14 o
   2  11   5        5.96        6.90      1.49 o
   3  11   5        0.69        3.83      1.26 o
  -2  12   5        0.09        0.94      1.18 o
  -1  12   5        0.83        2.01      1.68 o
   0  12   5        0.29        1.93      1.79 o
   1  12   5        0.05        4.37      1.32 o
   2  12   5        0.47        4.28      1.32 o
  -7   0   6       35.96       45.04      4.86 o
  -6   0   6        0.17        6.80      2.44 o
  -5   0   6      175.60      138.08      6.87 o
  -4   0   6      289.49      333.28      7.46 o
  -3   0   6      142.80      164.63      3.97 o
  -2   0   6       19.33       22.31      1.85 o
  -1   0   6      153.75      137.18      2.69 o
   0   0   6       23.81       23.85      1.61 o
   1   0   6      512.34      496.77     19.68 o
   2   0   6      305.00      281.50     12.22 o
   3   0   6        2.28        5.01      1.00 o
   4   0   6      152.74      132.93      6.35 o
   5   0   6        4.66        2.82      1.56 o
   6   0   6      209.11      181.47      8.69 o
  -7   1   6        0.66        9.82      1.77 o
  -6   1   6       36.96       36.31      3.03 o
  -5   1   6       27.79       43.74      3.71 o
  -4   1   6        6.02        4.37      0.69 o
  -3   1   6       32.47       34.03      1.12 o
  -2   1   6       22.23       20.90      0.85 o
  -1   1   6        6.74       17.91      0.55 o
   0   1   6        2.99        7.04      0.52 o
   1   1   6      169.72      155.48      2.82 o
   2   1   6     1033.14     1006.48     14.99 o
   3   1   6       13.67       14.65      1.07 o
   4   1   6        0.67        1.83      0.68 o
   5   1   6       19.06       22.93      2.34 o
   6   1   6        3.91        4.01      1.44 o
  -7   2   6        7.27       15.33      2.60 o
  -6   2   6        9.10       21.75      3.08 o
  -5   2   6        8.10       11.64      1.63 o
  -4   2   6        3.87        7.68      0.90 o
  -3   2   6      200.60      199.93      3.42 o
  -2   2   6      272.33      268.86      4.10 o
  -1   2   6       48.68       59.43      1.24 o
   0   2   6      142.25      153.06      2.34 o
   1   2   6       66.25       70.48      2.99 o
   2   2   6       71.62       73.88      2.21 o
   3   2   6       42.43       39.41      1.69 o
   4   2   6       12.43       14.97      1.39 o
   5   2   6       43.89       38.15      2.88 o
   6   2   6        0.76        2.30      1.27 o
  -7   3   6        0.29        3.67      1.44 o
  -6   3   6       48.58       51.13      4.49 o
  -5   3   6      166.22      143.97      4.81 o
  -4   3   6       65.80       52.70      1.98 o
  -3   3   6      223.33      222.92      3.70 o
  -2   3   6        0.01        0.31      0.32 o
  -1   3   6       52.70       32.98      0.97 o
   0   3   6      451.26      452.11      5.49 o
   1   3   6     1079.83     1078.24     13.28 o
   2   3   6        2.89        8.01      0.71 o
   3   3   6       66.80       70.87      2.02 o
   4   3   6       43.30       38.40      2.58 o
   5   3   6       24.27       26.33      2.55 o
   6   3   6        2.58        2.98      1.78 o
  -7   4   6        6.32       10.59      2.30 o
  -6   4   6        0.18        3.10      1.29 o
  -5   4   6       22.33       30.23      2.61 o
  -4   4   6      146.21      130.54      3.42 o
  -3   4   6        0.20        2.64      0.78 o
  -2   4   6      263.89      265.50      4.24 o
  -1   4   6       95.62       97.50      1.80 o
   0   4   6       32.26       29.67      1.11 o
   1   4   6      495.96      528.25      7.34 o
   2   4   6       48.77       30.26      1.22 o
   3   4   6       48.76       38.82      1.78 o
   4   4   6        2.48        4.46      0.94 o
   5   4   6       20.33       17.61      1.85 o
   6   4   6        0.06        3.33      1.30 o
  -6   5   6        6.66        9.17      1.68 o
  -5   5   6       69.60       47.84      2.22 o
  -4   5   6       38.18       31.20      1.90 o
  -3   5   6       58.67       48.60      1.97 o
  -2   5   6       48.73       53.52      2.00 o
  -1   5   6       82.81       88.44      1.78 o
   0   5   6        8.08       11.92      0.88 o
   1   5   6       54.53       40.41      1.85 o
   2   5   6        3.08        3.18      0.93 o
   3   5   6       43.22       41.68      1.83 o
   4   5   6       12.49       13.02      1.45 o
   5   5   6        0.07        2.16      0.95 o
   6   5   6        1.34        4.68      1.67 o
  -6   6   6        1.71        5.76      1.46 o
  -5   6   6        0.59        2.25      0.90 o
  -4   6   6        2.81        2.75      0.86 o
  -3   6   6        4.19        7.17      1.09 o
  -2   6   6        0.37        0.43      0.59 o
  -1   6   6       62.00       57.93      2.59 o
   0   6   6      104.71       94.20      2.62 o
   1   6   6      151.00      145.62      3.54 o
   2   6   6        3.56       11.08      1.18 o
   3   6   6        8.08        6.38      1.31 o
   4   6   6       11.84       14.03      2.44 o
   5   6   6       11.25       14.07      2.00 o
  -6   7   6        0.81        5.30      3.05 o
  -5   7   6       24.67       23.58      2.03 o
  -4   7   6        0.05       -0.52      0.73 o
  -3   7   6        1.02        0.18      0.71 o
  -2   7   6       15.03       16.46      3.68 o
  -1   7   6       45.44       38.76      2.24 o
   0   7   6        3.69        4.06      0.82 o
   1   7   6        6.61        3.26      0.83 o
   2   7   6        5.33        6.99      1.09 o
   3   7   6        0.16        0.22      1.71 o
   4   7   6        2.42        4.03      1.21 o
   5   7   6        2.75        4.94      1.77 o
  -5   8   6        0.56        3.38      1.09 o
  -4   8   6       51.02       53.35      3.30 o
  -3   8   6       15.35       21.20      1.83 o
  -2   8   6       61.11       54.17      2.93 o
  -1   8   6       64.67       48.35      2.60 o
   0   8   6      241.95      233.19      7.83 o
   1   8   6       15.02       18.11      1.73 o
   2   8   6       20.88       25.21      2.35 o
   3   8   6        0.01        0.54      1.12 o
   4   8   6       15.44       21.54      3.27 o
   5   8   6        7.14        9.11      1.74 o
  -5   9   6        2.33       12.12      1.66 o
  -4   9   6       30.98       31.25      2.60 o
  -3   9   6       82.29       72.48      3.59 o
  -2   9   6       12.74       13.90      1.92 o
  -1   9   6        1.38        1.02      0.97 o
   0   9   6      116.29      103.45      4.77 o
   1   9   6        0.00        0.87      0.70 o
   2   9   6        0.00        0.89      0.94 o
   3   9   6        4.83        5.48      1.50 o
   4   9   6        5.97       12.19      1.93 o
  -4  10   6        0.03        3.24      1.77 o
  -3  10   6       15.29       10.32      1.88 o
  -2  10   6       13.62       14.59      2.04 o
  -1  10   6        7.15        6.60      1.55 o
   0  10   6       34.10       35.60      3.86 o
   1  10   6       17.25       22.39      1.94 o
   2  10   6        0.46        2.29      1.10 o
   3  10   6       15.01       18.87      3.86 o
  -3  11   6        2.76        3.38      1.34 o
  -2  11   6        0.83        0.33      1.07 o
  -1  11   6       23.42       23.48      2.53 o
   0  11   6        0.55        1.95      2.39 o
   1  11   6       43.91       49.92      2.98 o
   2  11   6        0.52        5.77      1.39 o
  -2  12   6        3.10        2.33      1.51 o
  -1  12   6        0.39        2.62      1.24 o
   0  12   6        0.98        1.99      2.41 o
   1  12   6        0.20        3.86      1.74 o
  -7   1   7        6.30        5.21      1.43 o
  -6   1   7        0.46        2.04      1.59 o
  -5   1   7       69.10       68.22      5.55 o
  -4   1   7      142.28      140.98      4.38 o
  -3   1   7       74.81       68.30      1.83 o
  -2   1   7        6.52        8.71      0.51 o
  -1   1   7      111.57       92.55      1.44 o
   0   1   7      381.11      410.37      4.47 o
   1   1   7       77.77       67.57      1.54 o
   2   1   7        3.52        3.20      0.67 o
   3   1   7       95.65       98.53      3.45 o
   4   1   7        2.88        3.29      0.86 o
   5   1   7       39.72       38.09      2.97 o
   6   1   7       19.60       16.64      2.33 o
  -7   2   7        3.37       12.68      1.99 o
  -6   2   7       23.11       39.43      3.17 o
  -5   2   7        6.39        3.45      0.93 o
  -4   2   7       61.44       43.86      2.37 o
  -3   2   7      123.59      132.89      3.96 o
  -2   2   7       71.35       57.05      1.56 o
  -1   2   7      427.88      459.61      6.35 o
   0   2   7        6.28        3.28      0.47 o
   1   2   7      132.66      140.85      2.45 o
   2   2   7       16.02       15.47      1.08 o
   3   2   7        0.30        0.85      0.48 o
   4   2   7       40.85       38.31      2.14 o
   5   2   7       38.81       30.07      2.64 o
   6   2   7        2.84        3.15      1.33 o
  -7   3   7        3.67       16.88      3.51 o
  -6   3   7       29.54       25.74      4.68 o
  -5   3   7       43.30       47.88      2.74 o
  -4   3   7      214.62      189.87      5.51 o
  -3   3   7       57.28       60.17      1.95 o
  -2   3   7       50.32       51.19      1.78 o
  -1   3   7      387.30      410.14      6.23 o
   0   3   7      452.99      465.50      5.76 o
   1   3   7        8.73        7.65      0.79 o
   2   3   7       19.97       20.40      1.08 o
   3   3   7        5.22        6.08      0.84 o
   4   3   7        2.04        2.99      0.77 o
   5   3   7        1.37        3.62      1.62 o
   6   3   7        0.79        7.63      4.23 o
  -6   4   7        1.90        2.81      1.35 o
  -5   4   7      131.18      114.37      4.40 o
  -4   4   7        1.69        4.87      0.92 o
  -3   4   7        0.59        1.32      0.45 o
  -2   4   7        3.95        6.37      0.74 o
  -1   4   7       12.31       13.92      0.97 o
   0   4   7       28.79       26.20      1.12 o
   1   4   7      101.21      106.61      3.40 o
   2   4   7        6.26        6.51      0.79 o
   3   4   7      114.40      101.64      4.51 o
   4   4   7        2.73        3.03      0.89 o
   5   4   7        0.03        2.02      0.99 o
  -6   5   7        0.12        3.52      2.91 o
  -5   5   7        8.56        9.64      1.77 o
  -4   5   7       50.42       50.71      2.59 o
  -3   5   7       64.30       58.54      2.20 o
  -2   5   7        2.76        2.94      0.58 o
  -1   5   7        2.83        2.86      0.62 o
   0   5   7       72.73       53.70      4.20 o
   1   5   7      172.05      157.40      3.72 o
   2   5   7       65.64       52.00      2.06 o
   3   5   7       14.03       17.37      1.50 o
   4   5   7       30.39       35.87      2.26 o
   5   5   7       14.57       14.64      1.76 o
  -6   6   7        0.03        3.59      1.33 o
  -5   6   7       23.25       19.92      1.89 o
  -4   6   7       62.43       69.83      2.68 o
  -3   6   7        2.96        9.61      1.24 o
  -2   6   7       19.72       23.14      1.32 o
  -1   6   7      138.92      128.72      4.08 o
   0   6   7        0.35        0.98      0.58 o
   1   6   7      205.80      213.70      4.68 o
   2   6   7       24.02       28.06      1.81 o
   3   6   7        9.87        9.22      1.56 o
   4   6   7        2.51        4.69      1.30 o
   5   6   7        1.63        4.35      1.31 o
  -6   7   7        3.96       10.16      2.01 o
  -5   7   7       15.28        7.76      1.37 o
  -4   7   7        8.37       15.64      1.68 o
  -3   7   7        7.87        5.94      1.07 o
  -2   7   7       60.17       54.92      2.29 o
  -1   7   7        2.93        0.96      1.13 o
   0   7   7       57.59       50.24      4.60 o
   1   7   7       41.94       48.81      3.20 o
   2   7   7       61.40       60.43      4.11 o
   3   7   7       17.19       24.49      2.47 o
   4   7   7        8.11        9.63      1.74 o
   5   7   7        2.96        7.15      1.55 o
  -5   8   7        0.28        2.28      1.09 o
  -4   8   7       48.86       53.77      3.72 o
  -3   8   7      115.72       77.54      2.95 o
  -2   8   7        0.08        1.32      0.94 o
  -1   8   7       58.63       37.98      2.42 o
   0   8   7       79.84       71.04      3.25 o
   1   8   7        0.01        1.18      0.69 o
   2   8   7        1.04        3.62      1.16 o
   3   8   7        0.50        1.24      0.97 o
   4   8   7        3.24        7.01      1.45 o
  -5   9   7        0.05        5.21      1.30 o
  -4   9   7        9.50       16.74      1.82 o
  -3   9   7        2.96        3.67      1.08 o
  -2   9   7        0.12        0.96      1.07 o
  -1   9   7       44.14       40.06      2.72 o
   0   9   7        0.02        0.56      0.89 o
   1   9   7       30.69       34.39      2.07 o
   2   9   7        1.20        4.24      1.23 o
   3   9   7        9.50       10.69      1.83 o
   4   9   7        5.90       10.61      3.08 o
  -4  10   7        5.58        5.35      1.43 o
  -3  10   7        0.78        1.33      1.20 o
  -2  10   7       51.79       47.64      3.00 o
  -1  10   7        0.90        2.64      1.42 o
   0  10   7        7.31        7.85      1.63 o
   1  10   7        1.81        1.39      2.18 o
   2  10   7        5.59        6.12      1.35 o
   3  10   7        6.06        9.88      1.77 o
  -3  11   7        2.47        2.88      1.42 o
  -2  11   7        0.18        0.26      1.10 o
  -1  11   7        3.29        4.81      1.71 o
   0  11   7        0.02        0.78      1.13 o
   1  11   7        1.27        6.16      1.83 o
   2  11   7        9.91       15.28      3.94 o
  -1  12   7        2.30        4.46      1.49 o
   0  12   7        0.04        1.98      1.37 o
  -7   0   8        7.34        8.31      2.49 o
  -6   0   8        4.23        1.56      1.46 o
  -5   0   8       38.00       34.79      4.12 o
  -4   0   8       21.50       25.51      2.11 o
  -3   0   8        0.12        0.45      0.70 o
  -2   0   8      102.80       91.56      3.08 o
  -1   0   8       47.94       45.02      1.51 o
   0   0   8      325.83      368.65      5.03 o
   1   0   8      318.83      320.37      7.13 o
   2   0   8      289.28      287.32      9.54 o
   3   0   8      107.13       82.37      3.36 o
   4   0   8       11.82       12.90      1.80 o
   5   0   8       15.50       19.01      3.11 o
  -7   1   8        3.20       12.26      2.04 o
  -6   1   8       16.86       20.74      4.01 o
  -5   1   8      100.93      120.12      6.86 o
  -4   1   8       96.25       92.93      2.46 o
  -3   1   8        0.64        0.62      0.47 o
  -2   1   8       19.54       19.00      0.89 o
  -1   1   8        1.79        7.40      0.47 o
   0   1   8        1.04        7.19      0.46 o
   1   1   8        1.71        2.43      0.45 o
   2   1   8       66.29       56.76      1.83 o
   3   1   8        0.03        0.93      0.55 o
   4   1   8        7.11        8.83      1.25 o
   5   1   8       19.74       18.37      2.24 o
  -6   2   8       37.73       24.65      2.66 o
  -5   2   8       38.84       40.97      2.27 o
  -4   2   8       31.01       20.56      2.90 o
  -3   2   8       30.93       28.71      3.03 o
  -2   2   8        5.78        7.95      0.76 o
  -1   2   8       69.35       72.07      1.35 o
   0   2   8        0.16        0.99      0.34 o
   1   2   8      108.55      100.21      2.08 o
   2   2   8        0.00        0.33      0.43 o
   3   2   8        8.28        8.72      1.85 o
   4   2   8        0.92        1.25      0.77 o
   5   2   8        7.93        8.03      1.63 o
  -6   3   8        3.25        2.40      1.55 o
  -5   3   8       53.71       48.28      2.83 o
  -4   3   8      155.47      143.79      4.74 o
  -3   3   8        0.75        1.61      0.51 o
  -2   3   8        2.01        6.21      0.74 o
  -1   3   8        8.08       11.44      0.93 o
   0   3   8       57.53       63.88      1.53 o
   1   3   8       13.13       11.10      0.98 o
   2   3   8       10.72       10.43      1.02 o
   3   3   8       16.78       18.78      1.36 o
   4   3   8       12.12       13.68      1.33 o
   5   3   8        3.23        9.66      1.93 o
  -6   4   8        5.16       12.07      1.96 o
  -5   4   8        9.85        6.63      1.52 o
  -4   4   8        4.06        7.99      1.53 o
  -3   4   8        8.43        6.87      0.84 o
  -2   4   8      146.26      147.87      3.06 o
  -1   4   8       38.73       37.71      1.42 o
   0   4   8       22.62       19.27      1.09 o
   1   4   8       24.09       22.75      1.34 o
   2   4   8      161.93      158.70      3.45 o
   3   4   8       22.14       22.54      1.48 o
   4   4   8       22.87       24.80      2.57 o
   5   4   8        0.09        1.93      0.94 o
  -6   5   8        1.60        7.53      1.66 o
  -5   5   8        0.07        1.91      1.13 o
  -4   5   8        1.10        0.48      0.70 o
  -3   5   8        0.39        0.41      0.65 o
  -2   5   8        1.62        0.97      0.49 o
  -1   5   8       95.44       87.45      2.31 o
   0   5   8       79.62       73.40      2.04 o
   1   5   8       73.48       70.39      3.80 o
   2   5   8      181.33      165.27      4.15 o
   3   5   8       19.24       25.00      1.84 o
   4   5   8        2.14        2.93      0.91 o
   5   5   8        0.43        4.60      1.39 o
  -6   6   8        3.64       12.36      3.35 o
  -5   6   8       24.44       21.24      2.48 o
  -4   6   8        6.63        8.49      1.26 o
  -3   6   8        9.54        7.55      1.74 o
  -2   6   8        0.13        0.50      0.54 o
  -1   6   8      151.89      136.63      3.09 o
   0   6   8       24.43       26.55      2.25 o
   1   6   8      267.03      235.35      5.13 o
   2   6   8       29.19       21.69      1.72 o
   3   6   8        0.17        0.41      0.87 o
   4   6   8        9.19       10.64      2.36 o
   5   6   8        1.29        5.21      1.30 o
  -5   7   8        5.02       11.87      2.41 o
  -4   7   8        1.06        2.06      0.95 o
  -3   7   8       25.63       23.10      1.90 o
  -2   7   8        0.04        0.57      0.69 o
  -1   7   8        8.13        7.68      1.51 o
   0   7   8       70.31       58.72      3.77 o
   1   7   8       42.64       45.16      3.63 o
   2   7   8       26.21       22.94      1.80 o
   3   7   8        4.34        7.36      1.55 o
   4   7   8        5.97        8.76      1.66 o
  -5   8   8        1.82        6.12      1.58 o
  -4   8   8        9.00       17.37      1.83 o
  -3   8   8       25.50       28.41      2.42 o
  -2   8   8       25.51       23.53      2.40 o
  -1   8   8       11.06       13.41      1.91 o
   0   8   8       29.01       24.77      3.09 o
   1   8   8        0.09        1.00      0.77 o
   2   8   8        0.13        2.25      1.04 o
   3   8   8        0.18        2.61      1.33 o
   4   8   8        5.28       11.51      1.89 o
  -4   9   8       42.90       34.87      3.52 o
  -3   9   8        1.50        1.26      0.96 o
  -2   9   8       12.94       13.97      2.38 o
  -1   9   8       41.28       40.52      3.01 o
   0   9   8        4.87        6.44      1.54 o
   1   9   8        0.03       -0.13      1.03 o
   2   9   8       27.94       35.60      6.68 o
   3   9   8        8.47       13.10      2.00 o
  -3  10   8       16.00       18.06      4.33 o
  -2  10   8        3.85        5.32      1.59 o
  -1  10   8       12.17       13.84      2.12 o
   0  10   8       16.58       12.92      2.06 o
   1  10   8        1.13        1.31      1.20 o
   2  10   8        0.38        3.57      1.41 o
  -2  11   8        4.91        4.63      1.59 o
  -1  11   8        0.24        2.54      1.27 o
   0  11   8        0.12        0.39      1.15 o
   1  11   8        5.62       11.08      2.80 o
  -6   1   9        4.74        6.83      1.55 o
  -5   1   9        0.73        0.67      0.84 o
  -4   1   9       17.69       17.85      1.34 o
  -3   1   9      171.90      161.62      4.43 o
  -2   1   9       11.66       17.14      1.12 o
  -1   1   9      134.72      152.84      2.35 o
   0   1   9       11.86       11.55      1.15 o
   1   1   9       27.89       25.57      1.16 o
   2   1   9        8.63        9.74      1.22 o
   3   1   9       22.62       20.90      1.46 o
   4   1   9       12.45       11.52      1.23 o
   5   1   9       19.50       22.55      2.80 o
  -6   2   9        2.10       10.45      1.99 o
  -5   2   9       28.83       25.70      2.02 o
  -4   2   9       53.37       55.64      2.36 o
  -3   2   9       14.70       15.55      1.40 o
  -2   2   9        3.46        4.35      0.65 o
  -1   2   9      105.59       98.03      2.31 o
   0   2   9        5.70        5.19      0.71 o
   1   2   9       27.62       28.80      1.19 o
   2   2   9       11.90       16.08      1.10 o
   3   2   9        7.98        8.32      0.97 o
   4   2   9        0.00        1.99      0.97 o
   5   2   9        0.35        2.69      1.03 o
  -6   3   9       10.30       11.24      2.01 o
  -5   3   9        6.34        2.97      0.96 o
  -4   3   9        2.11        3.36      1.54 o
  -3   3   9        3.23        3.84      0.85 o
  -2   3   9        5.72        6.03      0.78 o
  -1   3   9       10.42       10.49      0.96 o
   0   3   9        1.14        0.57      0.48 o
   1   3   9        0.08        0.18      0.48 o
   2   3   9       58.35       48.98      1.61 o
   3   3   9       24.62       26.71      1.49 o
   4   3   9        0.23        1.17      0.73 o
   5   3   9        7.57       13.67      3.25 o
  -6   4   9        1.07        2.74      1.13 o
  -5   4   9       45.39       46.04      3.26 o
  -4   4   9       54.47       55.79      3.02 o
  -3   4   9       74.39       79.83      2.23 o
  -2   4   9       25.05       27.79      1.42 o
  -1   4   9      126.51       97.41      3.48 o
   0   4   9      216.97      195.12      4.50 o
   1   4   9       29.33       27.96      1.95 o
   2   4   9       41.31       43.18      2.06 o
   3   4   9        6.96        8.30      1.05 o
   4   4   9        2.25        4.89      1.10 o
   5   4   9        9.62       20.27      3.09 o
  -6   5   9        1.03        4.25      1.54 o
  -5   5   9       33.68       32.56      2.83 o
  -4   5   9       22.98       15.82      2.06 o
  -3   5   9        0.51        0.64      0.69 o
  -2   5   9       19.57       23.88      1.51 o
  -1   5   9        6.39        6.06      0.84 o
   0   5   9       23.10       31.74      1.97 o
   1   5   9      337.93      296.18      5.25 o
   2   5   9       17.44       18.44      1.65 o
   3   5   9        1.86        2.25      0.89 o
   4   5   9        5.63        8.21      1.34 o
  -5   6   9        0.52        3.80      1.36 o
  -4   6   9        6.30        5.30      1.71 o
  -3   6   9        0.00       -0.52      0.67 o
  -2   6   9       31.06       26.39      2.27 o
  -1   6   9        7.05        7.43      1.16 o
   0   6   9       19.69       19.95      1.84 o
   1   6   9        0.00        1.03      0.72 o
   2   6   9        2.15        6.35      1.14 o
   3   6   9       11.72       10.15      1.80 o
   4   6   9        3.92        7.22      2.58 o
  -5   7   9        1.12        8.17      2.26 o
  -4   7   9        0.53        2.53      1.00 o
  -3   7   9       42.03       42.81      2.28 o
  -2   7   9       23.20       18.35      3.01 o
  -1   7   9        2.74        3.28      1.24 o
   0   7   9      123.99      115.19      4.45 o
   1   7   9        0.72        1.98      1.09 o
   2   7   9        4.95        2.18      0.94 o
   3   7   9       25.12       28.62      2.80 o
   4   7   9        3.05        5.53      1.48 o
  -4   8   9       15.56       11.96      1.58 o
  -3   8   9        1.85        2.03      0.96 o
  -2   8   9        1.69        0.31      1.60 o
  -1   8   9        0.61        1.64      1.14 o
   0   8   9        4.81        2.24      1.26 o
   1   8   9        0.25        2.86      1.25 o
   2   8   9        0.54        1.51      1.30 o
   3   8   9        8.38       13.02      2.25 o
  -4   9   9        3.50       11.15      2.87 o
  -3   9   9       17.74       22.55      2.10 o
  -2   9   9        9.70       13.35      2.07 o
  -1   9   9        3.84        3.70      1.35 o
   0   9   9        9.53       11.57      2.03 o
   1   9   9        1.27        3.53      1.40 o
   2   9   9        3.99        6.02      2.37 o
  -3  10   9       17.88       17.65      2.47 o
  -2  10   9        6.49        4.86      1.54 o
  -1  10   9        5.93        8.60      1.81 o
   0  10   9        5.33        4.92      1.43 o
   1  10   9        8.88        9.17      1.83 o
  -6   0  10        1.18        3.94      2.28 o
  -5   0  10       25.54       17.96      3.20 o
  -4   0  10      183.63      149.96      7.77 o
  -3   0  10       31.41       32.21      2.38 o
  -2   0  10       40.83       35.35      2.14 o
  -1   0  10        2.09        2.84      1.35 o
   0   0  10      115.12       90.88      2.52 o
   1   0  10        2.31        2.86      0.77 o
   2   0  10       76.49       61.78      2.97 o
   3   0  10        5.09        4.72      1.69 o
   4   0  10        0.05        1.22      1.17 o
   5   0  10        6.74       10.32      2.40 o
  -6   1  10       13.36       15.83      2.42 o
  -5   1  10        0.01        0.50      0.98 o
  -4   1  10       73.25       82.25      2.48 o
  -3   1  10        0.61        0.99      0.56 o
  -2   1  10        2.49        2.25      0.62 o
  -1   1  10       19.70       29.64      1.94 o
   0   1  10       51.94       49.99      1.45 o
   1   1  10       19.71       15.24      1.04 o
   2   1  10        0.31        0.18      0.62 o
   3   1  10        5.84        5.15      0.94 o
   4   1  10        4.97        5.89      1.04 o
   5   1  10        0.17        2.99      1.11 o
  -6   2  10       16.11       13.00      2.21 o
  -5   2  10       22.55       20.09      3.23 o
  -4   2  10      125.89      114.53      3.58 o
  -3   2  10       11.01       10.21      1.59 o
  -2   2  10       32.24       30.82      1.44 o
  -1   2  10       21.27       23.34      1.69 o
   0   2  10        0.05        0.63      0.51 o
   1   2  10       12.66       14.74      1.04 o
   2   2  10       18.51       16.17      1.17 o
   3   2  10        3.75        4.74      0.84 o
   4   2  10        7.27        7.09      1.16 o
  -6   3  10        3.93        7.54      2.64 o
  -5   3  10       18.69       21.38      2.01 o
  -4   3  10        1.02        4.33      1.40 o
  -3   3  10       21.47       17.59      2.09 o
  -2   3  10       23.91       27.24      1.48 o
  -1   3  10       13.89       14.72      1.42 o
   0   3  10       96.36       94.00      2.97 o
   1   3  10        3.42        3.81      0.77 o
   2   3  10        6.26        5.19      0.79 o
   3   3  10        3.78        5.69      0.87 o
   4   3  10        0.09        0.96      0.75 o
  -5   4  10        1.80        3.81      1.43 o
  -4   4  10       10.45        7.99      1.65 o
  -3   4  10        1.36        1.84      1.02 o
  -2   4  10        1.10        2.32      0.69 o
  -1   4  10       58.77       51.82      2.05 o
   0   4  10        7.89        4.76      1.36 o
   1   4  10      105.86      103.30      2.78 o
   2   4  10        0.79        1.64      0.72 o
   3   4  10        4.29        5.37      1.26 o
   4   4  10        3.56        5.19      1.19 o
  -5   5  10        1.61        9.54      1.77 o
  -4   5  10       15.22       21.13      2.49 o
  -3   5  10        0.30        0.02      0.96 o
  -2   5  10       13.35       12.86      1.22 o
  -1   5  10        5.38        8.91      1.07 o
   0   5  10       13.00       12.26      1.45 o
   1   5  10       66.10       71.53      2.81 o
   2   5  10        0.65        4.11      1.03 o
   3   5  10       11.38       16.62      1.74 o
   4   5  10        0.01        2.93      1.14 o
  -5   6  10        5.15       10.76      3.48 o
  -4   6  10        4.59       11.08      1.87 o
  -3   6  10        6.89        3.84      1.08 o
  -2   6  10       33.18       29.14      1.72 o
  -1   6  10        0.24        0.86      0.79 o
   0   6  10        2.02        2.39      1.47 o
   1   6  10       47.23       35.16      2.84 o
   2   6  10       63.50       50.96      2.40 o
   3   6  10        2.42        8.76      1.61 o
  -4   7  10        1.10        4.41      1.75 o
  -3   7  10       31.40       37.29      3.64 o
  -2   7  10        0.75        1.69      0.89 o
  -1   7  10        0.35        2.44      1.16 o
   0   7  10       89.40       80.37      5.44 o
   1   7  10        0.00        0.59      1.12 o
   2   7  10       38.60       39.00      2.74 o
   3   7  10        9.71       12.35      3.12 o
  -4   8  10       13.23       18.72      4.49 o
  -3   8  10        1.42        2.78      1.04 o
  -2   8  10        1.00        0.32      1.10 o
  -1   8  10        3.03        3.38      1.31 o
   0   8  10       10.80        9.04      3.24 o
   1   8  10        0.17        1.43      1.20 o
   2   8  10       42.41       34.01      4.62 o
  -3   9  10        0.75        1.84      1.29 o
  -2   9  10        7.55       10.54      1.92 o
  -1   9  10        2.04        1.17      1.19 o
   0   9  10        2.28        2.52      1.35 o
   1   9  10        0.04        1.49      1.30 o
   2   9  10        0.46        3.32      2.02 o
  -1  10  10        4.84        5.61      1.70 o
   0  10  10        2.39        2.51      1.33 o
  -5   1  11        2.96        3.26      1.27 o
  -4   1  11       28.12       20.65      1.56 o
  -3   1  11       41.28       48.16      1.88 o
  -2   1  11       30.48       26.35      1.51 o
  -1   1  11       15.07       13.16      1.78 o
   0   1  11       71.39       58.10      2.35 o
   1   1  11        4.50        4.71      0.77 o
   2   1  11        2.42        2.38      0.67 o
   3   1  11        3.60        5.10      0.90 o
   4   1  11        9.34       13.46      1.67 o
  -5   2  11        2.53        2.71      1.05 o
  -4   2  11       21.40       16.36      2.62 o
  -3   2  11       55.49       54.48      2.08 o
  -2   2  11        0.04        2.05      0.78 o
  -1   2  11       41.04       39.99      1.98 o
   0   2  11        0.63        2.04      0.83 o
   1   2  11        6.93        8.58      1.06 o
   2   2  11       11.86       10.21      1.02 o
   3   2  11       12.99       14.49      1.29 o
   4   2  11        7.48        9.91      1.62 o
  -5   3  11        2.12        4.71      1.16 o
  -4   3  11        5.85        7.73      1.34 o
  -3   3  11       11.50        9.33      1.13 o
  -2   3  11       10.51        8.26      1.22 o
  -1   3  11       20.03       20.17      1.69 o
   0   3  11        0.16        0.48      0.73 o
   1   3  11       12.07       11.44      1.20 o
   2   3  11       23.68       22.97      1.44 o
   3   3  11        0.92        1.37      0.70 o
   4   3  11        3.25        6.70      1.41 o
  -5   4  11        1.86        5.21      1.19 o
  -4   4  11        0.14        1.66      1.17 o
  -3   4  11        4.93        6.75      1.58 o
  -2   4  11        0.02        2.10      0.80 o
  -1   4  11        0.31        1.90      0.85 o
   0   4  11        8.10        8.19      1.29 o
   1   4  11       34.58       37.00      2.51 o
   2   4  11        4.56        4.48      0.94 o
   3   4  11        2.94        3.76      1.00 o
   4   4  11        0.73        2.41      1.15 o
  -5   5  11       21.07       23.64      2.69 o
  -4   5  11        1.16        2.31      1.20 o
  -3   5  11        1.97        2.62      1.44 o
  -2   5  11       36.40       35.46      1.82 o
  -1   5  11       27.27       28.43      2.07 o
   0   5  11       25.58       25.57      2.02 o
   1   5  11       53.84       52.58      2.51 o
   2   5  11       13.42       10.02      1.42 o
   3   5  11        0.12        1.60      1.10 o
  -4   6  11        0.09        3.51      1.35 o
  -3   6  11       21.80       28.03      2.64 o
  -2   6  11        1.26        1.91      0.84 o
  -1   6  11        2.12        1.76      0.89 o
   0   6  11       60.91       47.24      2.39 o
   1   6  11       11.68        7.44      1.76 o
   2   6  11       23.52       22.09      2.55 o
   3   6  11        2.36        4.97      1.40 o
  -4   7  11        2.64        8.15      1.66 o
  -3   7  11        6.25        6.59      1.90 o
  -2   7  11        2.35        4.68      1.17 o
  -1   7  11        9.89       10.27      2.03 o
   0   7  11        1.16        2.23      1.30 o
   1   7  11        4.46        5.17      1.48 o
   2   7  11       20.64       21.27      2.63 o
  -3   8  11        3.54        4.56      1.26 o
  -2   8  11        1.21        0.62      1.23 o
  -1   8  11        1.86        3.17      1.40 o
   0   8  11        3.94        5.63      1.61 o
   1   8  11        1.95        4.30      1.57 o
  -2   9  11        2.20        3.96      1.58 o
  -1   9  11       10.61       11.55      2.55 o
   0   9  11        0.06        1.08      1.25 o
  -5   0  12        7.57       15.26      3.25 o
  -4   0  12       81.44       83.87      3.81 o
  -3   0  12      217.69      202.47      6.06 o
  -2   0  12        0.34        2.27      1.57 o
  -1   0  12      106.13       88.85      5.39 o
   0   0  12       13.18       17.89      3.04 o
   1   0  12        7.95        6.01      1.05 o
   2   0  12       11.08       11.85      1.52 o
   3   0  12        0.10        1.01      1.79 o
  -5   1  12       15.02       19.21      2.44 o
  -4   1  12        0.01        1.73      0.78 o
  -3   1  12        3.13        3.87      0.93 o
  -2   1  12        1.88        3.11      1.14 o
  -1   1  12       34.14       41.76      3.77 o
   0   1  12        4.53        9.10      1.33 o
   1   1  12        5.09        3.53      0.68 o
   2   1  12       10.13       10.80      1.10 o
   3   1  12        9.21        9.11      1.14 o
  -5   2  12        5.76       10.58      1.59 o
  -4   2  12        0.35        2.15      0.96 o
  -3   2  12        8.79        7.04      1.02 o
  -2   2  12        9.69       12.96      1.89 o
  -1   2  12        0.11        0.91      1.44 o
   0   2  12       14.90       12.90      1.56 o
   1   2  12        0.08        0.40      0.77 o
   2   2  12        3.93        6.51      0.95 o
   3   2  12        3.91        6.18      1.16 o
  -5   3  12        1.34        6.15      1.37 o
  -4   3  12        6.91        9.65      1.88 o
  -3   3  12        2.79        8.32      1.12 o
  -2   3  12        0.44        3.63      1.23 o
  -1   3  12        0.78        4.38      1.19 o
   0   3  12        6.10       12.95      1.59 o
   1   3  12       52.03       45.89      2.43 o
   2   3  12       16.42       19.70      1.66 o
   3   3  12        1.66        3.37      0.83 o
  -4   4  12        2.43        2.92      1.05 o
  -3   4  12        0.31        0.48      1.11 o
  -2   4  12        2.39        2.65      1.16 o
  -1   4  12        0.07        1.98      0.95 o
   0   4  12        4.54        3.51      1.06 o
   1   4  12        8.37        8.36      1.42 o
   2   4  12        7.57        8.95      1.46 o
   3   4  12        1.34        4.92      1.27 o
  -4   5  12        0.04        2.79      3.25 o
  -3   5  12        2.62        4.51      1.46 o
  -2   5  12       14.75       20.32      2.36 o
  -1   5  12        3.05        5.03      1.22 o
   0   5  12        4.75        8.69      1.40 o
   1   5  12       14.48       17.11      1.88 o
   2   5  12        1.92        2.74      1.27 o
  -3   6  12       18.57       18.30      3.92 o
  -2   6  12        1.32        4.35      1.98 o
  -1   6  12       14.78       16.43      1.84 o
   0   6  12        1.93        2.88      1.04 o
   1   6  12       24.54       24.71      2.19 o
   2   6  12        5.93        5.22      1.61 o
  -3   7  12        0.33        6.48      1.81 o
  -2   7  12        0.17        1.69      1.87 o
  -1   7  12        5.38        4.41      1.23 o
   0   7  12        0.46        2.56      1.33 o
   1   7  12       12.80       10.08      2.00 o
  -1   8  12        1.95        2.49      1.61 o
   0   8  12        3.20        4.23      1.62 o
  -4   1  13       41.35       46.03      2.58 o
  -3   1  13        7.97        6.36      1.85 o
  -2   1  13        1.34        5.46      1.49 o
  -1   1  13        0.13        1.99      1.17 o
   0   1  13        3.36        6.73      1.44 o
   1   1  13        4.91        5.45      0.98 o
   2   1  13        1.84        3.32      0.73 o
  -4   2  13        3.79        3.24      1.08 o
  -3   2  13        0.91        3.39      1.23 o
  -2   2  13       19.31       25.60      2.58 o
  -1   2  13        1.62        5.68      1.39 o
   0   2  13       27.88       28.54      2.78 o
   1   2  13        0.08        2.18      1.03 o
   2   2  13       18.54       18.02      2.27 o
  -4   3  13        4.91       12.82      1.68 o
  -3   3  13        6.41       14.16      4.21 o
  -2   3  13       12.00       16.96      2.24 o
  -1   3  13        4.12        9.24      1.68 o
   0   3  13       21.95       22.44      2.06 o
   1   3  13        4.56        6.81      1.46 o
   2   3  13       13.45       17.89      2.05 o
  -4   4  13        1.05        2.57      1.28 o
  -3   4  13        6.53       16.91      3.31 o
  -2   4  13       19.94       22.02      2.46 o
  -1   4  13        0.74        2.70      1.39 o
   0   4  13        8.16        9.16      1.49 o
   1   4  13       22.30       24.97      2.22 o
   2   4  13        0.32        0.54      1.06 o
  -3   5  13        4.56        7.01      2.44 o
  -2   5  13        6.54        8.25      1.71 o
  -1   5  13        6.87        7.30      1.66 o
   0   5  13       17.93       19.72      2.02 o
   1   5  13        4.14        5.07      1.60 o
  -2   6  13        2.82        3.79      2.25 o
  -1   6  13        1.88        3.18      1.17 o
   0   6  13        0.57        2.54      1.26 o
   1   6  13        3.57        6.45      2.54 o
  -3   0  14        1.06        8.52      2.36 o
  -2   0  14        5.88       10.05      2.30 o
  -1   0  14        0.33        6.50      1.80 o
   0   0  14        3.47        7.57      1.93 o
   1   0  14        0.00        2.93      2.05 o
  -3   1  14       11.78       20.94      2.46 o
  -2   1  14        8.92       11.57      1.87 o
  -1   1  14        7.03       11.50      1.80 o
   0   1  14        0.91        5.68      1.35 o
   1   1  14        0.27       -0.33      1.18 o
  -3   2  14       33.48       43.38      3.33 o
  -2   2  14        5.88       10.98      1.82 o
  -1   2  14        5.04       11.00      1.75 o
   0   2  14        5.48        5.81      2.18 o
   1   2  14        4.16        8.30      2.91 o
  -3   3  14        7.85       13.57      2.02 o
  -2   3  14        1.36        6.47      1.77 o
  -1   3  14        2.90        7.59      1.53 o
   0   3  14        2.69        7.96      1.70 o
   1   3  14       23.58       25.62      2.31 o
  -2   4  14        3.93       11.70      1.90 o
  -1   4  14        0.04        3.19      1.37 o
   0   4  14        0.04        3.11      2.08 o
  -1   5  14        1.81        9.17      3.66 o
  -1   1  15        0.53        7.73      1.54 o
 
